# Supplementary material for: A Highly Selective Fluorescent Probe for Hypochlorous Acid in Living Cells Based on a Naphthalene Derivative
Source: Int J Anal Chem. 2022 Feb 14;2022:7649230. doi: 10.1155/2022/7649230 (PMC8860552; doi:10.1155/2022/7649230)
Supplement: Supplementary Materials — Figure S1. Absorption spectra of fluorescent probe 1 (50 µM) and the reaction product of fluorescent probe 1 (50 µM) with HOCl (200 µM). The solid line (—) and dotted line (···) represent fluorescent probe 1 and the reaction product of fluorescent probe 1 with HOCl, respectively. Figure S2. HRMS spectrum of the reaction mixture of probe 1 with HOCl. Figure S3. MTT assay of PC-12 cells in the presence of different concentrations of probe 1 (A) and compound 2 (B) for 24 h at 37°C, respectively; MTT assay of RAW 264.7 cells in the presence of different concentrations of compound 1 (C) and compound 2 (D) for 24 h at 37°C, respectively. Figure S4. 1H NMR spectrum of compound 2 in DMSO-d6. Figure S5. 13C NMR spectrum of compound 2 in DMSO-d6. Figure S6. MS spectrum of compound 2. Figure S7. 1H NMR spectrum of compound 1 in CDCl3. Figure S8. 13C NMR spectrum of compound 1 in CDCl3. Figure S9. MS spectrum of compound 1. [file 7649230.f1.zip]

Archive with 2 entries (1 files):
- Supplementary Materials/7649230.f1.docx
- Supplementary Materials/
